# Supplementary material for: Extracellular histone H1 is neurotoxic and drives a pro-inflammatory response in microglia
Source: F1000Res. 2013 Jul 8;2:148. [Version 1] doi: 10.12688/f1000research.2-148.v1 (PMC3782347; doi:10.12688/f1000research.2-148.v1)
Supplement: Influence of different histones on neuron cell death and microglial reactivity — Histone H1 cell death: Images of dissociated embryonic rat cortical neurons exposed to various concentrations of histone 1 (H1) for 48 hours. Some cultures were stained with either propidium iodide (PI - red) or DAPI (blue) after 24 hours to identify dying cells.Chemotaxis raw data: Images of rat microglia in a Boyden chamber stained with RapiDiffII (blue) at different histone 1 (H1) concentrations. Four independent experiments were performed.Astrocytes + histones: Images of rat cortical astrocytes exposed to either 0 or 50nM of histone 1 (H1) and anti-glial acidic fibrillary protein (GFAP).Ox-6 raw data: Images of rat microglia cultured first stained with Iba1 (red), exposed to either 0 or 200nm of histone 1 (H1) for 24 hours before staining with monoclonal mouse anti-rat RT1B antibody (Ox-6; green) to detect MHC-class II. Double-stained cells appear yellow.Adult cond medium gels: Adult conditioned medium made from rat ischaemic brain slices used to isolate histones.Adult explants + embryonic: Images of adult rat cortical explants and E16 embryonic rat cortical explants. Beads are made from agarose coated with Sambucus nigra lectin. See Figure 2 in the main text for labeling of images.Summary raw data sheets: See ‘Legends for summary raw spreadsheets’ in this folder for descriptions of each spreadsheet in this folder. [file f1000research-2-1619-s0000.tgz]

Archive with 2 entries (2 files):
- Effects_of_histones_on_neurons_and_microglia.zip
- Stats.pdf
